# Supplementary material for: Genome-Wide Identification of WRKY Transcription Factor Family in Chinese Rose and Response to Drought, Heat, and Salt Stress
Source: Genes (Basel). 2024 Jun 18;15(6):800. doi: 10.3390/genes15060800 (PMC11203230; doi:10.3390/genes15060800)
Supplement: Supplementary file 1 [file genes-15-00800-s001.zip]

Archive with 1 entries (1 files):
- genes-3008848-supplementary.pdf
